# Supplementary material for: Synthesis of Novel Pyrazole Derivatives Containing Phenylpyridine Moieties with Herbicidal Activity
Source: Molecules. 2022 Sep 23;27(19):6274. doi: 10.3390/molecules27196274 (PMC9571195; doi:10.3390/molecules27196274)
Supplement: Supplementary file 1 [file molecules-27-06274-s001.zip]

Archive with 1 entries (1 files):
- molecules-1903290-Supplementary.pdf
